# Supplementary material for: A Simultaneous and Continuous Excitation Method for High-Speed Electrical Impedance Tomography with Reduced Transients and Noise Sensitivity
Source: Sensors (Basel). 2018 Mar 28;18(4):1013. doi: 10.3390/s18041013 (PMC5948595; doi:10.3390/s18041013)
Supplement: Supplementary file 1 [file sensors-18-01013-s001.zip]

Archive with 3 entries (3 files):
- Supplementary-files/Appendix_OneShot_method.pdf
- Supplementary-files/Appendix_OneShot_method.vi
- Supplementary-files/Appendix_OneShot_method.xlsx
