# Supplementary material for: A Simultaneous and Continuous Excitation Method for High-Speed Electrical Impedance Tomography with Reduced Transients and Noise Sensitivity
Source: Sensors (Basel). 2018 Mar 28;18(4):1013. doi: 10.3390/s18041013 (PMC5948595; doi:10.3390/s18041013)
Supplement: Supplementary file 1 [file sensors-18-01013-s001.zip › Supplementary-files/Appendix_OneShot_method.xlsx]

## Sheet: excitation
Ns	128			t [s]	0	5e-06	1e-05	1.5e-05	2e-05	2.5e-05	3e-05	3.5e-05	4e-05	4.5e-05	5e-05	5.5e-05	6e-05	6.5e-05	7e-05	7.5e-05	8e-05	8.5e-05	9e-05	9.5e-05	0.0001	0.000105	0.00011	0.000115	0.00012	0.000125	0.00013	0.000135	0.00014	0.000145	0.00015	0.000155	0.00016	0.000165	0.00017	0.000175	0.00018	0.000185	0.00019	0.000195	0.0002	0.000205	0.00021	0.000215	0.00022
fs	200000			Ns	0	1	2	3	4	5	6	7	8	9	10	11	12	13	14	15	16	17	18	19	20	21	22	23	24	25	26	27	28	29	30	31	32	33	34	35	36	37	38	39	40	41	42	43	44
				V1(t)	0	1.89707	2.90466	2.56981	1.08979	-0.802301	-2.21415	-2.53376	-1.70711	-0.22238	1.17289	1.85914	1.63099	0.745075	-0.271211	-0.924547	-1	-0.621474	-0.11897	0.197718	0.216773	0.0547432	-0.0617463	0.0263457	0.292893	0.543392	0.551214	0.221732	-0.324423	-0.805971	-0.943094	-0.628284	2.69511e-15	0.628284	0.943094	0.805971	0.324423	-0.221732	-0.551214	-0.543392	-0.292893	-0.0263457	0.0617463	-0.0547432	-0.216773
delta f	1562.5			V2(t)	0	1.04891	0.980785	-0.314298	-1.7969	-2.13282	-0.83147	1.28902	2.70711	2.38222	0.55557	-1.46616	-2.33809	-1.66762	-0.19509	0.910293	1	0.358494	-0.19509	-0.0962263	0.490334	0.885591	0.55557	-0.391855	-1.29289	-1.48506	-0.83147	0.218935	1.03153	1.25709	0.980785	0.497111	6.12574e-16	-0.497111	-0.980785	-1.25709	-1.03153	-0.218935	0.83147	1.48506	1.29289	0.391855	-0.55557	-0.885591	-0.490334
				V3(t)	0	-0.525482	-1.1301	-1.45134	-0.92388	0.474215	1.85803	2.05014	0.707107	-1.18745	-2.09193	-1.30105	0.382683	1.40571	0.945751	-0.33278	-1	-0.33278	0.945751	1.40571	0.382683	-1.30105	-2.09193	-1.18745	0.707107	2.05014	1.85803	0.474215	-0.92388	-1.45134	-1.1301	-0.525482	-6.12574e-16	0.525482	1.1301	1.45134	0.92388	-0.474215	-1.85803	-2.05014	-0.707107	1.18745	2.09193	1.30105	-0.382683
Ai	fi	phase		V4(t)	0	-2.4205	-2.75535	-0.80418	1.63099	2.4609	1.18759	-0.805404	-1.70711	-0.972392	0.363469	0.908072	0.324423	-0.483168	-0.47945	0.347034	1	0.59576	-0.631691	-1.5072	-1.08979	0.360715	1.5981	1.55296	0.292893	-1.10848	-1.57777	-0.914882	0.216773	1.00021	1.09241	0.656655	-2.69511e-15	-0.656655	-1.09241	-1.00021	-0.216773	0.914882	1.57777	1.10848	-0.292893	-1.55296	-1.5981	-0.360715	1.08979
1	18750	0
1	21875	0		f [Hz]	0	1562.5	3125	4687.5	6250	7812.5	9375	10937.5	12500	14062.5	15625	17187.5	18750	20312.5	21875	23437.5	25000	26562.5	28125	29687.5	31250	32812.5	34375	35937.5	37500	39062.5	40625	42187.5	43750	45312.5	46875	48437.5	50000	51562.5	53125	54687.5	56250	57812.5	59375	60937.5	62500	64062.5	65625	67187.5	68750
1	25000	0		Ns	0	1	2	3	4	5	6	7	8	9	10	11	12	13	14	15	16	17	18	19	20	21	22	23	24	25	26	27	28	29	30	31	32	33	34	35	36	37	38	39	40	41	42	43	44
1	28125	0		DFT_V1	0	0	0	0	0	0	0	0	0	0	0	0	-63,9999999999999i	0	-64i	0	-64i	0	0	0	0	0	0	0	0	0	0	0	0	0	0	0	0	0	0	0	0	0	0	0	0	0	0	0	0
1	31250	0		DFT_V2	0	0	0	0	0	0	0	0	0	0	0	0	64,0000000000001i	0	0	0	0	0	-64i	0	-64,0000000000001i	0	0	0	0	0	0	0	0	0	0	0	0	0	0	0	0	0	0	0	0	0	0	0	0
1	34375	0		DFT_V3	0	0	0	0	0	0	0	0	0	0	0	0	0	0	64i	0	0	0	64,0000000000001i	0	0	0	-63,9999999999999i	0	0	0	0	0	0	0	0	0	0	0	0	0	0	0	0	0	0	0	0	0	0
				DFT_V4	0	0	0	0	0	0	0	0	0	0	0	0	0	0	0	0	64i	0	0	0	64i	0	64i	0	0	0	0	0	0	0	0	0	0	0	0	0	0	0	0	0	0	0	0	0	0
				|DFT_V1|	0	0	0	0	0	0	0	0	0	0	0	0	1	0	1	0	1	0	0	0	0	0	0	0	0	0	0	0	0	0	0	0	0	0	0	0	0	0	0	0	0	0	0	0	0
				|DFT_V2|	0	0	0	0	0	0	0	0	0	0	0	0	1	0	0	0	0	0	1	0	1	0	0	0	0	0	0	0	0	0	0	0	0	0	0	0	0	0	0	0	0	0	0	0	0
				|DFT_V3|	0	0	0	0	0	0	0	0	0	0	0	0	0	0	1	0	0	0	1	0	0	0	1	0	0	0	0	0	0	0	0	0	0	0	0	0	0	0	0	0	0	0	0	0	0
				|DFT_V4|	0	0	0	0	0	0	0	0	0	0	0	0	0	0	0	0	1	0	0	0	1	0	1	0	0	0	0	0	0	0	0	0	0	0	0	0	0	0	0	0	0	0	0	0	0
[truncated: 83 more columns]

## Sheet: measurements
Ns	128			t [s]	0	5e-06	1e-05	1.5e-05	2e-05	2.5e-05	3e-05	3.5e-05	4e-05	4.5e-05	5e-05	5.5e-05	6e-05	6.5e-05	7e-05	7.5e-05	8e-05	8.5e-05	9e-05	9.5e-05	0.0001	0.000105	0.00011	0.000115	0.00012	0.000125	0.00013	0.000135	0.00014	0.000145	0.00015	0.000155	0.00016	0.000165	0.00017	0.000175	0.00018	0.000185	0.00019	0.000195	0.0002	0.000205	0.00021	0.000215	0.00022
fs	200000			Ns	0	1	2	3	4	5	6	7	8	9	10	11	12	13	14	15	16	17	18	19	20	21	22	23	24	25	26	27	28	29	30	31	32	33	34	35	36	37	38	39	40	41	42	43	44
				U1(t)	5.9e-05	0.5734	0.88633	0.805049	0.376138	-0.195639	-0.653936	-0.805555	-0.602042	-0.154687	0.320805	0.607475	0.590281	0.309238	-0.063402	-0.326626	-0.366328	-0.215647	-0.014634	0.094157	0.065083	-0.030577	-0.075594	-0.005568	0.140112	0.252967	0.23546	0.075087	-0.148747	-0.319748	-0.350698	-0.224713	5.9e-05	0.224831	0.350816	0.319242	0.148865	-0.075907	-0.235654	-0.253474	-0.140931	0.005686	0.075712	0.030696	-0.065278
delta f	1562.5			U2(t)	-8.3e-05	0.237334	0.172357	-0.206261	-0.58644	-0.596749	-0.138472	0.50474	0.873674	0.693112	0.088011	-0.521151	-0.742323	-0.49491	-0.031947	0.295751	0.312308	0.121124	-0.036945	-0.009767	0.144554	0.237646	0.129871	-0.13816	-0.3812	-0.422435	-0.232502	0.065831	0.300437	0.374161	0.302624	0.159861	-8.3e-05	-0.159402	-0.303102	-0.374639	-0.300603	-0.065685	0.232023	0.422269	0.381034	0.138306	-0.129725	-0.237812	-0.14472
				U3(t)	-0.000808	-0.149906	-0.283376	-0.321823	-0.175225	0.132662	0.407728	0.423982	0.133912	-0.251806	-0.429036	-0.265872	0.070147	0.274571	0.1883	-0.057384	-0.18429	-0.056134	0.185487	0.265506	0.06202	-0.260245	-0.404968	-0.221799	0.145165	0.399601	0.354903	0.083275	-0.182727	-0.276812	-0.209921	-0.094893	-0.000183	0.094215	0.209555	0.276759	0.183299	-0.083328	-0.353393	-0.399966	-0.14553	0.222058	0.405227	0.259567	-0.062385
Ai	fi	phase		U4(t)	-0.000522	-0.660669	-0.775124	-0.275714	0.384121	0.659625	0.384121	-0.12342	-0.405804	-0.286033	0.020117	0.178665	0.080472	-0.089334	-0.093087	0.08829	0.238082	0.149582	-0.134053	-0.350141	-0.273525	0.053578	0.351285	0.366296	0.094544	-0.23037	-0.357646	-0.225054	0.03075	0.222446	0.25747	0.159589	-0.000209	-0.160008	-0.257263	-0.222864	-0.031481	0.224635	0.358165	0.229951	-0.09465	-0.366402	-0.351392	-0.053684	0.273106
1	18750	0
1	21875	0		f [Hz]	0	1562.5	3125	4687.5	6250	7812.5	9375	10937.5	12500	14062.5	15625	17187.5	18750	20312.5	21875	23437.5	25000	26562.5	28125	29687.5	31250	32812.5	34375	35937.5	37500	39062.5	40625	42187.5	43750	45312.5	46875	48437.5	50000	51562.5	53125	54687.5	56250	57812.5	59375	60937.5	62500	64062.5	65625	67187.5	68750
1	25000	0		Ns	0	1	2	3	4	5	6	7	8	9	10	11	12	13	14	15	16	17	18	19	20	21	22	23	24	25	26	27	28	29	30	31	32	33	34	35	36	37	38	39	40	41	42	43	44
1	28125	0		DFT_U1	-6,80099999999985E-003	-9,84925084920978E-004+4,40494353397598E-003i	-1,57792264209655E-003+1,61393236218916E-003i	-4,59152184489317E-003+6,71095426285173E-004i	-7,97970915387172E-004-1,51864773544758E-004i	1,30432177035892E-003-3,27710216661705E-004i	-1,17825487671894E-004-4,872773568265E-004i	8,42817114420752E-005-1,58357914822532E-004i	3,10733513290067E-003+7,46514491058818E-004i	-3,79295942905574E-004-1,24643058307727E-003i	-2,81284642980139E-003+1,83009308251711E-003i	2,28110184665003E-003+2,14754785242829E-003i	-3,42658563909592E-003-22,1696924160263i	-3,55469986736217E-003-1,58070735255369E-004i	-5,65663664831964E-003-19,2948310379248i	3,67413821069007E-003+3,88927508424165E-003i	1,48529109085609E-004-20,5844383559784i	7,79792663801579E-004+3,15551619935506E-003i	1,77203576269949E-003+2,87615360042323i	1,2985901972921E-003-3,91590812828233E-003i	3,55557335829134E-003+1,58751207669246i	8,84025271200281E-004+2,09288040919368E-003i	-1,36580835552307E-004-1,29042788736353i	-1,07320336754005E-003+1,29062944407335E-004i	2,79701605486253E-003+3,13575396993184E-004i	1,60860835572097E-003-3,63572479492616E-004i	-2,59380385250757E-003-3,37968340023152E-004i	8,53107907256031E-005+4,91329225107987E-004i	-1,35456594118855E-003-4,97009350878315E-004i	2,95305367595384E-003-8,22049438984685E-006i	3,98786709259813E-003+8,88555660043429E-004i	-1,93304106680603E-003+5,18065911785135E-005i	2,49799999999921E-003-1,25099999999945E-003i	2,26193000552443E-003-1,66675390256422E-003i	1,85703256982784E-003+3,37362375701564E-003i	2,58086862155092E-004-1,25664296073906E-003i	-1,15151810114091E-003-1,41363546318127E-003i	6,83031282971448E-004-8,18986466209061E-005i	1,21653235598548E-003+2,87981243914427E-004i	1,59816941548582E-003+3,98991868337947E-003i	3,34133668454112E-003+7,87924967543675E-004i	1,41038364399181E-003+9,34928663803758E-004i	3,09132843858622E-003-8,4440224020299E-004i	-3,25213447975304E-003-1,0918902073928E-003i	3,48356054973987E-003+1,38342885961296E-003i
1	31250	0		DFT_U2	9,27999999999774E-004	-1,50800079766454E-003+1,57540726517382E-003i	3,08691565959551E-003+1,17577511062422E-003i	-1,59719299054285E-003+1,90566222775616E-004i	-1,150831801352E-003-2,0859483626755E-003i	1,81171874622979E-003-9,31250506248578E-004i	2,13261962979008E-005+1,9962881826737E-003i	-4,04694627060135E-003-1,90572955816834E-003i	1,99682810235077E-003-2,51711068905357E-003i	-1,91336555263344E-003+2,53189673806343E-003i	-1,37909513322182E-003-2,21495134312078E-003i	-2,03876726197878E-004+2,64936888664667E-003i	1,44739517657877E-003+21,1553950101415i	5,31022237648979E-004-1,15192069777562E-003i	8,73440768129216E-004+3,3112518806769i	-2,67127256727266E-003-4,97685215563274E-004i	7,93500792215837E-004+2,17327498804971i	-8,35903651841425E-004-8,07687581753718E-004i	-1,29133711556769E-003-17,8441022375064i	-2,34456243487562E-003-1,06821323270459E-003i	-4,52306760822551E-005-18,9846440367543i	-5,63284800205875E-004-3,24246806900608E-003i	-4,83030362574343E-005-1,13907814893447i	-9,50747722030779E-004-1,19120614408959E-003i	5,69265417134925E-004+3,85000097859641E-003i	-8,68559838962899E-004-1,71943535927652E-003i	5,05337880195967E-004+8,71879888101287E-005i	1,09344551577548E-003+3,27472936468054E-004i	2,0811899108145E-003+1,85278109544063E-004i	2,97113615698334E-003-5,17093000707514E-003i	-4,18166317913549E-004-1,08182976956381E-003i	-2,59721108613797E-003+3,77660828585114E-004i	1,87799999999939E-003-3,14000000000425E-004i	3,0603387964072E-004+5,12380353385344E-003i	-1,44202331794586E-003+1,05514898532599E-003i	1,05152524989059E-003+3,14423369686927E-004i	-2,43144057442654E-003-3,62851574896388E-003i	-7,5019681452114E-004-2,88717719592566E-003i	1,75989403474065E-003+5,7155011994472E-004i	-3,21123751567699E-003-3,47936903072472E-004i	1,4860857378428E-003+1,90371129777744E-003i	1,84888235659069E-003+1,35906874380878E-003i	1,09495587585739E-003-8,37058056951667E-004i	-6,87367144762424E-004-9,25250993957362E-004i	-1,87411118828312E-003-1,19391272297875E-004i
1	34375	0		DFT_U3	-2,14299999999998E-003	-1,30413235999541E-003-1,83603220439896E-003i	1,62319056094529E-003+2,93533814497364E-003i	9,80116710776658E-004-9,74972744534842E-004i	2,06614345547718E-003+3,26037509385415E-003i	2,17958672623722E-003+2,29848701065824E-004i	2,5544963483616E-004-3,11313059226109E-004i	-3,0882561871455E-003-3,72385910627421E-003i	-7,26502169634124E-004-1,27467100508893E-003i	-4,19919828199828E-003+1,39054204381518E-003i	1,39887207721032E-003-2,27632167476841E-003i	5,64065758622379E-004-3,07544276694779E-003i	-4,89679410722539E-003+0,433831436355735i	-3,55326188918909E-003-1,7289605603878E-004i	4,15141370941943E-003+13,4464923728583i	-3,09645495972895E-003-1,28738722625424E-003i	-1,91043773362703E-003+1,23126889284856i	5,86571358424225E-005-2,10234795521167E-003i	1,95613359695137E-003+13,0068981157483i	-6,95192645640437E-004-1,20109449637474E-004i	-1,22478308817198E-003+0,801161662075614i	-2,10701553888113E-003-1,46124929071996E-003i	-2,58382527434216E-003-12,2138715830002i	-2,35464208368194E-003-1,67320937972955E-004i	-1,13528631013383E-003-4,13643877120149E-003i	-2,15910021305655E-003+1,28119328328043E-003i	-3,14714264304698E-003-8,40585877369019E-004i	6,623006972638E-004+5,72797772421768E-005i	3,32777548206018E-003+1,5356903268951E-003i	4,1639037792295E-004-1,00665047505346E-003i	-2,4906283722618E-003+2,33213387354813E-003i	4,07613396166821E-004-2,91376735217591E-004i	-2,18500000000014E-003-3,43800000000005E-003i	-8,58274056390868E-003+8,10479397937336E-003i	1,44441773972234E-003+5,91779524611079E-003i	-4,55701536312747E-003-1,6408460990341E-004i	-2,68517520913492E-004+1,74422543303614E-003i	-2,06670308675361E-003-2,90825303766943E-003i	-7,29300878493599E-004+1,94438132013202E-003i	-3,91264595606794E-003+2,16885652219469E-003i	2,08970210812309E-003+5,76805453912378E-004i	-2,33037119696823E-004+4,44008669477365E-004i	-5,92208667786241E-003+7,12080381672919E-005i	2,79507983842824E-003+8,44639813495483E-004i	-5,33290108298891E-004+3,05807412540993E-004i
				DFT_U4	-1,27289999999998E-002	5,32915675094551E-004+8,07064168592499E-004i	-2,24670883445926E-004+4,08534611553998E-003i	1,28011008937328E-003-4,51385133910423E-004i	-8,18932337402206E-004+6,4055492999758E-004i	-1,32122799759578E-003+5,26927892234897E-004i	-1,40195487738559E-003+2,79235441081025E-003i	-7,6605632999849E-004-1,27533785663738E-003i	4,40422012845567E-005+7,30408182355457E-004i	-9,87815813444828E-005+3,14691934560448E-003i	-1,30125463737699E-003+8,39496978908068E-004i	-1,1240568215978E-003-2,0043611818024E-003i	1,23970071409863E-003+0,58445609854119i	-5,47535747558222E-003-1,02124546225915E-004i	-2,70156382973219E-003+2,52405921650386i	-1,37834669850495E-003-2,33823910001019E-003i	3,30935115499477E-003+17,1731992642226i	-6,56557400249133E-004-1,02312819441638E-003i	6,96042583346008E-004+1,9368120124957i	6,45325225596837E-004-3,25167623374551E-003i	3,01001321604997E-003+16,5889104211182i	-9,26070581366907E-004+2,79956645326302E-004i	-2,81388190738522E-003+14,6497064041863i	1,14141666206048E-003-1,21510751973226E-003i	2,36218387504107E-003-1,82217338155746E-003i	-2,96046317275286E-003+1,03621834680072E-003i	2,65416733975875E-003+2,0082961822954E-003i	-1,2472734189992E-004-1,0173486834364E-003i	-1,00181507214524E-003+2,96260255797785E-003i	-5,17559261400526E-003-8,91138831926833E-004i	1,76635471659737E-003-5,65216577458442E-003i	7,32358207421357E-004-3,37262348419763E-004i	-3,0900000000058E-004-3,75399999999937E-003i	-1,68200812008544E-003+7,27699087328566E-003i	6,54907278713534E-004+1,38831355737904E-003i	-2,12869433749448E-004+3,09216515753771E-004i	-1,29986599826209E-003+1,41476975104365E-003i	-1,45520003304238E-003+2,17339978201568E-003i	1,00076835926104E-003+4,134416630335E-004i	-1,14253286130307E-003+1,79455605137017E-003i	1,09529612994494E-004+2,6337731535104E-003i	-9,09819005102435E-004-1,47445112513228E-003i	-2,93537078846838E-004+1,23642351725284E-003i	-1,62202413554575E-003-2,45963320478045E-003i	1,56003413046866E-003-1,54032486203626E-003i
				|DFT_U1|	0.000106266	7.05268e-05	3.52676e-05	7.25048e-05	1.26921e-05	2.10134e-05	7.83313e-06	2.80296e-06	4.99336e-05	2.03573e-05	5.24343e-05	4.89524e-05	0.346401	5.55971e-05	0.301482	8.35985e-05	0.321632	5.07881e-05	0.0449399	6.44627e-05	0.0248049	3.54988e-05	0.0201629	1.68896e-05	4.39772e-05	2.57685e-05	4.08708e-05	7.79188e-06	2.25448e-05	4.61416e-05	6.38384e-05	3.02146e-05	4.36522e-05	4.39015e-05	6.01713e-05	2.00449e-05	2.84888e-05	1.07488e-05	1.95337e-05	6.71577e-05	5.36403e-05	2.64394e-05	5.00715e-05	5.36022e-05	5.85658e-05
				|DFT_U2|	1.45e-05	3.40753e-05	5.16134e-05	2.51331e-05	3.72242e-05	3.18288e-05	3.11938e-05	6.98939e-05	5.02026e-05	4.95868e-05	4.07687e-05	4.15188e-05	0.330553	1.98192e-05	0.0517383	4.24569e-05	0.0339574	1.8162e-05	0.278814	4.02569e-05	0.296635	5.14224e-05	0.0177981	2.38141e-05	6.08103e-05	3.00993e-05	8.01257e-06	1.78348e-05	3.26472e-05	9.31834e-05	1.81224e-05	4.10082e-05	2.97511e-05	8.02021e-05	2.79193e-05	1.71489e-05	6.82475e-05	4.66102e-05	2.89121e-05	5.04692e-05	3.77355e-05	3.5854e-05	2.15353e-05	1.80099e-05	2.93423e-05
				|DFT_U3|	3.34844e-05	3.51884e-05	5.24101e-05	2.1601e-05	6.03113e-05	3.42449e-05	6.29225e-06	7.55909e-05	2.29246e-05	6.91163e-05	4.17468e-05	4.88554e-05	0.00677905	5.55854e-05	0.210101	5.23971e-05	0.0192386	3.2862e-05	0.203233	1.10233e-05	0.0125182	4.00645e-05	0.190842	3.68841e-05	6.7022e-05	3.92283e-05	5.08979e-05	1.03871e-05	5.72661e-05	1.70214e-05	5.33133e-05	7.82887e-06	6.36497e-05	0.000184449	9.518e-05	7.12495e-05	2.75746e-05	5.57469e-05	3.24477e-05	6.98994e-05	3.38726e-05	7.83512e-06	9.25393e-05	4.56236e-05	9.60546e-06
				|DFT_U4|	0.000198891	1.51115e-05	6.393e-05	2.12088e-05	1.62452e-05	2.22254e-05	4.88209e-05	2.32457e-05	1.14334e-05	4.91948e-05	2.41962e-05	3.59068e-05	0.00913215	8.55673e-05	0.0394384	4.24103e-05	0.268331	1.89949e-05	0.0302627	5.17983e-05	0.259202	1.51166e-05	0.228902	2.60489e-05	4.66145e-05	4.9009e-05	5.20053e-05	1.60151e-05	4.88657e-05	8.20586e-05	9.25272e-05	1.25982e-05	5.88546e-05	0.000116701	2.39848e-05	5.86569e-06	3.00196e-05	4.08685e-05	1.69189e-05	3.32406e-05	4.11883e-05	2.70713e-05	1.98561e-05	4.60361e-05	3.42551e-05
[truncated: 83 more columns]

## Sheet: analysis
Step 1: demodulating voltage measurements and computing current			f1	f2	f3	f4	f5	f6		Rs [Ohm]	216
	Voltage drop [V]	U1	0.346401	0.301482	0.321632	0.0449399	0.0248049	0.0201629
		U2	0.330553	0.0517383	0.0339574	0.278814	0.296635	0.0177981
		U3	0.00677905	0.210101	0.0192386	0.203233	0.0125182	0.190842
		U4	0.00913215	0.0394384	0.268331	0.0302627	0.259202	0.228902
	Current [A]	i1	0.00160371	0.00139575	0.00148904	0.000208055	0.000114838	9.33469e-05
		i2	0.00153034	0.000239529	0.00015721	0.00129081	0.00137331	8.23986e-05
		i3	3.13845e-05	0.000972692	8.90676e-05	0.000940893	5.79545e-05	0.000883527
		i4	4.22785e-05	0.000182585	0.00124227	0.000140105	0.00120001	0.00105973
Step 2: Based on Ohm's law, build the model U=R I
		A					x		b
		0.00160371	0.00153034	0	0	*	R1	=	1.32305
		0.00139575	0	0.000972692	0		R2		1.48842
		0.00148904	0	0	0.00124227		R3		1.41004
		0	0.00129081	0.000940893	0		R4		1.51795
		0	0.00137331	0	0.00120001				1.44416
		0	0	0.000883527	0.00105973				1.58026
Step 3: Solve with Matlab: x=linsolve(A,b)
		R1=383,957	R2=462,1788	R3=979,2505	R4=674,8198
Step 4: Analysis and comparison with reference measurements
		Solution R	R1	383.957	Reference R'	R'1	383	Relative error |R-R'|/R'	0.00249869
			R2	462.179		R'2	461		0.00255705
			R3	979.25		R'3	975		0.00435949
			R4	674.82		R'4	674		0.00121632
